# Supplementary material for: Genetic Variant Overlap Analysis Identifies Established and Putative Genes Involved in Pulmonary Fibrosis
Source: Int J Mol Sci. 2023 Feb 1;24(3):2790. doi: 10.3390/ijms24032790 (PMC9917193; doi:10.3390/ijms24032790)
Supplement: Supplementary file 1 [file ijms-24-02790-s001.zip]

Archive with 1 entries (1 files):
- ijms-2132947-supplementary.pdf
